# Supplementary material for: Preparation and analysis of quinoa active protein (QAP) and its mechanism of inhibiting Candida albicans from a transcriptome perspective
Source: PeerJ. 2025 Feb 14;13:e18961. doi: 10.7717/peerj.18961 (PMC11831975; doi:10.7717/peerj.18961)
Supplement: Table S4 [file peerj-13-18961-s006.csv]

AverageShortestPathLength	BetweennessCentrality	ClosenessCentrality	ClusteringCoefficient	Degree	Eccentricity	name	NeighborhoodConnectivity	NumberOfUndirectedEdges	Radiality	shared name	Stress	TopologicalCoefficient
5.777777778	0	0.173076923	0	1	8	YPS7	2	1	0.808888889	YPS7	0	0
5.086419753	0	0.196601942	0	1	7	SAP98	2	1	0.83654321	SAP98	0	0
4.098765432	0.024691358	0.243975904	0	2	6	PGA30	2	2	0.876049383	PGA30	386	0.5
3.530864198	0.056647978	0.283216783	0.333333333	3	6	SIM1	5.666666667	3	0.898765432	SIM1	2566	0.380952381
3.135802469	0.048765432	0.318897638	0.333333333	3	5	PLB5	9.333333333	3	0.914567901	PLB5	768	0.45
3.049382716	0.003592834	0.327935223	0.5	5	6	GCV3	14.2	5	0.918024691	GCV3	198	0.458064516
4.790123457	0.024691358	0.208762887	0	2	7	PRY1	2.5	2	0.848395062	PRY1	478	0.5
2.913580247	0.015884951	0.343220339	0.333333333	3	5	GAP1	13	3	0.92345679	GAP1	656	0.436781609
4.358024691	0	0.229461756	1	6	8	ERG7	6.333333333	6	0.865679012	ERG7	0	0.904761905
4.358024691	0	0.229461756	1	6	8	ERG8	6.333333333	6	0.865679012	ERG8	0	0.904761905
4.358024691	0	0.229461756	1	6	8	ERG4	6.333333333	6	0.865679012	ERG4	0	0.904761905
4.358024691	0	0.229461756	1	6	8	ERG24	6.333333333	6	0.865679012	ERG24	0	0.904761905
4.358024691	0	0.229461756	1	6	8	ERG1	6.333333333	6	0.865679012	ERG1	0	0.904761905
3.543209877	0	0.282229965	1	4	6	SAP10	11	4	0.898271605	SAP10	0	0.578947368
3.358024691	0.088935621	0.297794118	0.4	6	6	SUN41	8.5	6	0.905679012	SUN41	3282	0.314814815
3.098765432	0.002112124	0.322709163	0.8	5	5	PRA1	10	5	0.916049383	PRA1	136	0.476190476
2.925925926	0.100577355	0.341772152	0.422222222	10	5	PHR1	7.1	10	0.922962963	PHR1	2610	0.295833333
3.679012346	0	0.271812081	0	1	8	CaO19.3584	17	1	0.892839506	CaO19.3584	0	0
2.864197531	0.016675792	0.349137931	0.435897436	13	7	GCV2	15	13	0.925432099	GCV2	806	0.357142857
3.24691358	4.88E-04	0.307984791	0.7	5	7	CaO19.1641	14.8	5	0.910123457	CaO19.1641	26	0.435294118
3.296296296	9.26E-04	0.303370787	0.6	5	7	CaO19.1117	12.4	5	0.908148148	CaO19.1117	28	0.420689655
2.962962963	7.19E-04	0.3375	0.666666667	4	6	CYP1	12	4	0.921481481	CYP1	18	0.48
2.567901235	0.036879271	0.389423077	0.166666667	4	5	HSP90	13.5	4	0.937283951	HSP90	1412	0.295454545
3.567901235	0	0.280276817	0	1	7	CaO19.3406	17	1	0.897283951	CaO19.3406	0	0
2.925925926	0.015341389	0.341772152	0.392857143	8	7	SHM2	10.625	8	0.922962963	SHM2	810	0.291666667
3.432098765	0.05787037	0.291366906	0.761904762	7	7	ERG13	7.714285714	7	0.902716049	ERG13	3430	0.350649351
3.308641975	0.001310826	0.302238806	0.666666667	4	7	GCV1	10.75	4	0.907654321	GCV1	66	0.43
3.432098765	0.05787037	0.291366906	0.761904762	7	7	ERG20	7.714285714	7	0.902716049	ERG20	3430	0.350649351
3.160493827	0.002557909	0.31640625	0.833333333	4	5	PGA7	9.75	4	0.913580247	PGA7	134	0.513157895
3.432098765	0.003081276	0.291366906	0.6	6	6	RBT1	8.5	6	0.902716049	RBT1	62	0.404761905
3.592592593	1.03E-04	0.278350515	0.833333333	4	6	CSA1	9	4	0.896296296	CSA1	2	0.529411765
2.814814815	0.009697327	0.355263158	0.571428571	8	6	MET6	12.125	8	0.927407407	MET6	538	0.367424242
2.49382716	0.231958183	0.400990099	0.333333333	9	4	SOD5	9.444444444	9	0.940246914	SOD5	7304	0.21957672
3.395061728	0	0.294545455	0	1	7	APE2	19	1	0.904197531	APE2	0	0
5	0	0.2	1	3	8	MNN24	5.666666667	3	0.84	MNN24	0	0.80952381
5	0	0.2	1	3	8	MNN22	5.666666667	3	0.84	MNN22	0	0.80952381
4.037037037	0.117592593	0.247706422	0.380952381	7	7	MNN10	4	7	0.878518519	MNN10	4746	0.333333333
5	0	0.2	1	3	8	MNN21	5.666666667	3	0.84	MNN21	0	0.80952381
4.975308642	3.09E-04	0.200992556	0.7	5	8	MNN9	4.2	5	0.840987654	MNN9	6	0.6
4.975308642	3.09E-04	0.200992556	0.7	5	8	ANP1	4.2	5	0.840987654	ANP1	6	0.6
3.604938272	0	0.27739726	1	2	6	PLB1	11	2	0.895802469	PLB1	0	0.611111111
3	0.080470573	0.333333333	0.166666667	4	6	PGA6	8.25	4	0.92	PGA6	3724	0.369047619
2.962962963	0.020219007	0.3375	0.571428571	8	5	ECM331	8.125	8	0.921481481	ECM331	1118	0.338541667
3.037037037	0.011815349	0.329268293	0.5	9	5	RBT5	7.444444444	9	0.918518519	RBT5	580	0.338383838
3.395061728	0.007582694	0.294545455	0.4	5	6	ALS2	8	5	0.904197531	ALS2	178	0.39
2.580246914	0.220490243	0.387559809	0.220588235	17	6	CYB2	12.41176471	17	0.936790123	CYB2	10554	0.242214533
3.296296296	0.004930296	0.303370787	0.5	4	6	GLX3	5.75	4	0.908148148	GLX3	168	0.392857143
3.222222222	0.00603369	0.310344828	0.4	5	7	GLO2	10	5	0.911111111	GLO2	214	0.344827586
3.160493827	0.006768952	0.31640625	0.4	6	7	DLD1	8.666666667	6	0.913580247	DLD1	286	0.30952381
3.49382716	0.001999804	0.286219081	0.666666667	4	7	AIP2	8	4	0.900246914	AIP2	72	0.4
3.827160494	0.048868313	0.261290323	0.333333333	4	6	GAM1	4.5	4	0.88691358	GAM1	954	0.354166667
3.851851852	1.03E-04	0.259615385	0.666666667	3	6	GCA2	5.666666667	3	0.885925926	GCA2	2	0.472222222
3.530864198	0.011977784	0.283216783	0.333333333	3	6	ADH5	8	3	0.898765432	ADH5	376	0.403508772
2.641975309	0.19953608	0.378504673	0.198529412	17	5	HWP1	5.294117647	17	0.934320988	HWP1	6552	0.180672269
2.62962963	0.059490363	0.38028169	0.6	5	5	ADH1	14.6	5	0.934814815	ADH1	2662	0.378947368
2.407407407	0.089045735	0.415384615	0.368421053	19	6	TPI1	13.68421053	19	0.943703704	TPI1	3816	0.278195489
2.543209877	0.075886518	0.393203883	0.340659341	14	6	FBA1	10.35714286	14	0.938271605	FBA1	3712	0.240863787
2.592592593	0.049980489	0.385714286	0.527272727	11	6	GPM1	12.45454545	11	0.936296296	GPM1	2588	0.296536797
2.543209877	0.031820274	0.393203883	0.545454545	12	6	CDC19	13.75	12	0.938271605	CDC19	2018	0.298913043
2.518518519	0.075741986	0.397058824	0.428571429	8	5	CAT1	16.375	8	0.939259259	CAT1	3082	0.358333333
2.691358025	0.008591926	0.371559633	0.582417582	14	6	IDP2	17.42857143	14	0.932345679	IDP2	550	0.378881988
2.925925926	0.010338643	0.341772152	0.533333333	10	7	PCK1	12.8	10	0.922962963	PCK1	526	0.32
2.691358025	0.056578868	0.371559633	0.360294118	17	7	MLS1	12.58823529	17	0.932345679	MLS1	2270	0.272378517
2.580246914	0.046063154	0.387559809	0.45021645	22	6	MDH1	15.5	22	0.936790123	MDH1	2174	0.352272727
3.259259259	0	0.306818182	1	4	7	ACH1	21.25	4	0.90962963	ACH1	0	0.625
2.50617284	0.037303107	0.399014778	0.701754386	19	6	CYC1	17.21052632	19	0.939753086	CYC1	1626	0.408521303
2.75308642	0.012945062	0.3632287	0.642857143	21	6	SDH12	16.76190476	21	0.929876543	SDH12	694	0.42979243
2.580246914	0.035689247	0.387559809	0.545454545	22	6	ACO1	16.81818182	22	0.936790123	ACO1	1704	0.382231405
2.925925926	2.20E-05	0.341772152	0.989010989	14	6	A0A1D8PJT8	19.07142857	14	0.922962963	A0A1D8PJT8	2	0.595982143
2.617283951	0.014590645	0.382075472	0.7	21	6	CaO19.4758	17.66666667	21	0.935308642	CaO19.4758	944	0.392592593
2.87654321	8.09E-04	0.347639485	0.904411765	17	6	ALI1	18.35294118	17	0.924938272	ALI1	112	0.556149733
3.012345679	7.72E-05	0.331967213	0.978021978	14	6	CaO19.6035	18.35714286	14	0.919506173	CaO19.6035	6	0.655612245
2.851851852	0.002108692	0.350649351	0.852941176	17	6	CaO19.2091	17.82352941	17	0.925925926	CaO19.2091	180	0.509243697
2.888888889	5.81E-04	0.346153846	0.916666667	16	6	QCR9	18.1875	16	0.924444444	QCR9	70	0.551136364
2.888888889	9.50E-04	0.346153846	0.867647059	17	6	CaO19.7591	17.88235294	17	0.924444444	CaO19.7591	84	0.558823529
2.716049383	0.00872226	0.368181818	0.830065359	18	6	CYT1	18.22222222	18	0.931358025	CYT1	564	0.455555556
2.296296296	0.174121108	0.435483871	0.638095238	21	5	RIP1	17.04761905	21	0.948148148	RIP1	5340	0.333333333
2.901234568	3.57E-04	0.344680851	0.941666667	16	6	QCR7	18.1875	16	0.923950617	QCR7	52	0.568359375
2.87654321	8.09E-04	0.347639485	0.904411765	17	6	QCR2	18.35294118	17	0.924938272	QCR2	112	0.556149733
2.543209877	0.034864501	0.393203883	0.546666667	25	6	SDH2	16.04	25	0.938271605	SDH2	1702	0.341276596
2.765432099	0.010832807	0.361607143	0.715789474	20	6	CaO19.1480	17.35	20	0.929382716	CaO19.1480	494	0.444871795
3.049382716	0	0.327935223	1	12	6	A0A1D8PDI3	18.25	12	0.918024691	A0A1D8PDI3	0	0.675925926
